# Supplementary material for: Metabolomic Analysis Reveals Changes of Bioactive Compounds in Mung Beans (Vigna radiata) during γ-Aminobutyric Acid Enrichment Treatment
Source: Foods. 2022 May 13;11(10):1423. doi: 10.3390/foods11101423 (PMC9141900; doi:10.3390/foods11101423)
Supplement: Supplementary file 1 [file foods-11-01423-s001.zip]

Archive with 1 entries (1 files):
- foods-1674642-supplementary.xlsx
