# Supplementary material for: Metabolomic Analysis Reveals Changes of Bioactive Compounds in Mung Beans (Vigna radiata) during γ-Aminobutyric Acid Enrichment Treatment
Source: Foods. 2022 May 13;11(10):1423. doi: 10.3390/foods11101423 (PMC9141900; doi:10.3390/foods11101423)
Supplement: Supplementary file 1 [file foods-11-01423-s001.zip › foods-1674642-supplementary.xlsx]

## Sheet: Sheet1
Compound ID (KEGG)	Compounds	Control	Soaking	HRH（5h）	HRH（7h）	Q1 (Da)	Q3 (Da)	Molecular Weight (Da)	Formula	Ionization model
C03740	(5-L-Glutamyl)-L-amino acid	14044.3±4265.43	22807±13060.43	33929.67±4197.26	43900±8937.48	217.08	199	218.09	C8H14N2O5	[M-H]-
C00831	(R)-Pantetheine	72711.33±7053.39	60451.33±6732.77	298220±38812.57	256056.67±22066.93	277.12	146	278.13	C11H22N2O4S	[M-H]-
	(S)-(-)-2-Hydroxyisocaproic acid	593330±95340.51	496473.33±49841.86	2620900±385818.75	3773500±302872.1	131.07	85	132.079	C6H12O3	[M-H]-
	1-(4-Methoxyphenyl)-1-propanol	23131.33±6610.78	16633±5154.55	22858.67±7023.59	17849.67±2303.74	165.09	149.06	166.099	C10H14O2	[M-H]-
	1,1-Kestotetraose	1856133.33±402110.81	2073800±228433.62	1492900±185217.14	793066.67±143432.04	665.21	485.3	666.222	C24H42O21	[M-H]-
	1,2-N-Methylpipecolic acid	264840±200770.07	127046.67±15601.57	132153.33±21239.6	119635.67±24703.97	144.1	84.08	143.095	C7H13NO2	[M+H]+
C07326	1,5-Anhydro-D-glucitol	79396.33±6170.79	85748.33±19244.87	106195±10095.84	104436.33±17100.09	163.2	101	164.069	C6H12O5	[M-H]-
C08285	10,16-Dihydroxy-palmitic acid	35465.33±903.29	27910.67±2209.81	16984±3525.36	12596±1332.04	287.22	241.22	288.23	C16H32O4	[M-H]-
C00234	10-Formyl-THF	662030±34704.56	1140233.33±170540.83	859313.33±30818.06	750653.33±47675.94	474.17	327	473.166	C20H23N7O7	[M+H]+
	11-Octadecanoic acid(Vaccenic acid)	4859566.67±936947.04	3279033.33±585336.02	6867533.33±2131779.37	11082166.67±5272432.74	281.25	281.25	282.256	C18H34O2	[M-H]-
	12,13-EODE	56042±20288.84	20716±715.97	142506.67±62213.57	371970±51224.43	295.23	195.2	296.235	C18H32O3	[M-H]-
	12-Hydroxydodecanoic acid	2924.13±297.12	2959.8±794.15	3153.03±244.86	3608.17±495.46	215.17	169.16	216.173	C12H24O3	[M-H]-
	13-HOTrE(r)	38602.33±664.01	39214.33±2784.99	41375.33±3483.68	35879.67±2228.56	293.21	193.1	294.219	C18H30O3	[M-H]-
C04717	13-HPODE	9064.33±967.53	9356.97±240.94	37220±14991.22	43874.33±7220.18	311.1	171.3	312.1	C18H32O4	[M-H]-
	13-Hydroxy-9,11-octadecadienoic acid	731883.33±239501.38	572263.33±80749.58	1642666.67±782768.78	1703466.67±128334.34	295.23	195.14	296.235	C18H32O3	[M-H]-
	1-Eicosanol	74839±3441.39	66118.67±12115.81	88729.33±7507.52	92646.33±6160.92	297.32	183.1	298.324	C20H42O	[M-H]-
C02216	1-Methyladenine	6687.03±1286.38	14900±808.45	35213±1728.25	63789±5039.78	150.08	133	149.07	C6H7N5	[M+H]+
C01152	1-Methylhistidine	138470±6484.81	182303.33±47247.85	127360±4477.54	103735.67±14345.88	170.09	124	169.085	C7H11N3O2	[M+H]+
	1-O-[(E)-Caffeoyl]-β-D-glucopyranose	176816.67±37388.69	295113.33±74453.16	216913.33±8027.68	142193.33±34575.92	341.09	179.04	342.095	C15H18O9	[M-H]-
C16827	1-O-[(E)-p-Cumaroyl]-β-D-glucopyranose	448563.33±40361.93	591600±40294.04	494760±41290.03	495540±62001.19	325.09	163.04	326.1	C15H18O8	[M-H]-
C01158	1-O-Galloyl-β-D-glucose	188716.67±20709.29	469553.33±75528.13	309876.67±17269.19	259833.33±58253.71	331.07	169.01	332.074	C13H16O10	[M-H]-
	1-α-Linolenoyl-glycerol	156740±13206.77	53721±6600.67	167456.67±9857.25	367030±15644.24	353.27	261.22	352.261	C21H36O4	[M+H]+
	2-(Dimethylamino)guanosine	2967766.67±225507.79	3234666.67±357366.12	2696300±444031.83	3201133.33±148973.06	312.13	180	311.123	C12H17N5O5	[M+H]+
C05653	2-(Formylamino)benzoic acid	640483.33±17912.93	933606.67±101752.38	1197633.33±24584.62	1278066.67±54968.57	164.04	120	165.043	C8H7NO3	[M-H]-
C00196	2,3-Dihydroxybenzoic Acid	1049100±94806.07	823546.67±101835.17	878870±49316.83	1100333.33±27368.84	153.02	109	154.027	C7H6O4	[M-H]-
C00628	2,5-Dihydroxybenzoic acid	234346.67±22265.16	198600±18383	216320±31706.13	257110±17658.01	153.02	108	154.027	C7H6O4	[M-H]-
C00666	2,6-Diaminooimelic acid	27694.33±4119.02	32000.67±3764.71	32889.33±2896.97	38770±4441.84	191.1	128	190.095	C7H14N2O4	[M+H]+
	24,30-Dihydroxy-12(13)-enolupinol	311810±19372.54	349016.67±30411.12	282733.33±2563.99	262623.33±12637.22	455.35	455.35	456.36	C30H48O3	[M-H]-
C00519	2-Aminoethanesulfinic acid	2038.87±1782.38	3606.57±1022.1	4841.1±120.69	5164.67±898.59	108.01	64	109.02	C2H7NO2S	[M-H]-
C03665	2-Aminoisobutyric acid	3960566.67±77672.22	3987900±273078.62	4079800±55130.66	4322766.67±111126.7	104.07	58	103.063	C4H9NO2	[M+H]+
C00360	2'-Deoxyadenosine-5'-monophosphate	31707±4937.65	31040.33±3040.27	31765±1708.43	40207±2509.96	332.08	136	331.068	C10H14N5O6P	[M+H]+
C06196	2'-Deoxyinosine-5'-monophosphate	3379333.33±587984.65	2546500±385870.85	2390100±291759.68	2299766.67±136624.17	333.05	137.05	332.052	C10H13N4O7P	[M+H]+
C00672	2-Deoxyribose 1-phosphate	540970±29656.55	707423.33±66171.98	6743400±1057374.5	12216333.33±736115.03	213.1	97	214.1	C5H11O7P	[M-H]-
C00526	2'-Deoxyuridine	11489.33±2074.75	15725.33±2209.74	20188.67±2505.03	31221.33±2124.36	227.1	184	228.075	C9H12N2O5	[M-H]-
	2-Hydroxy-6-aminopurine	23810.67±2052.98	32198.67±4314.07	80070±16522.02	197303.33±44273.84	152.06	135	151.049	C5H5N5O	[M+H]+
C05984	2-Hydroxybutanoic acid	79104.33±4407.02	61827±7459.78	56792±13874.32	117046.67±6940.28	103.04	57	104.047	C4H8O3	[M-H]-
C02504	2-Isopropylmalate	448030±99297.94	1416666.67±353692.82	890486.67±125406.86	810190±130752.96	175.1	115	176.1	C7H12O5	[M-H]-
	2-Methylglutaric acid	224866.67±47470.02	257796.67±51725.9	242176.67±53499.25	264426.67±36838.98	145.05	101	146.058	C6H10O4	[M-H]-
	2-Methylsuccinic acid	1385400±54898.72	1959833.33±321237.94	1862600±90823.29	1849333.33±106194.18	131.03	87	132.042	C5H8O4	[M-H]-
C10164	2-Picolinic acid	310566.67±13738.2	320110±52503.68	659600±66039.36	946790±64163.08	122.03	78	123.032	C6H5NO2	[M-H]-
C01744	3-(4-Hydroxyphenyl)-propionic acid	101133.67±17411.59	121970±4375.2	724553.33±61773.84	767566.67±59951.29	165.06	119	166.063	C9H10O3	[M-H]-
	3,4,5-Trimethoxycinnamic acid	6725.07±516.29	7599.3±833.64	8130.57±478.92	10380.97±1084.28	237.08	103	238.084	C12H14O5	[M-H]-
C01161	3,4-Dihydroxybenzeneacetic acid	64724.67±6927.4	66048.33±6712.47	49049±1770.6	36713±3385.83	167.03	123	168.042	C8H8O4	[M-H]-
C00355	3,4-Dihydroxy-DL-phenylalanine	41347.67±4529.77	57142.67±8290.41	38552±8696.39	26533.33±7113.6	198.08	152.2	197.069	C9H11NO4	[M+H]+
	3,4-Dimethoxyphenyl acetic acid	39777.67±8613.51	31568.67±3527.82	46072.67±2119.8	46844±7252.32	195.07	121	196.074	C10H12O4	[M-H]-
	3,5,6,7,8,3',4'-Heptamethoxyflavone	3523.57±1061.16	2461.3±451.12	2740.33±680.92	3376.27±830.52	433.15	418.1	432.142	C22H24O9	[M+H]+
	3-Aminosalicylic acid	13466.13±3421.78	20210.33±4919.36	26175.33±7675.34	31171.33±4756.8	152.04	108	153.043	C7H7NO3	[M-H]-
C00882	3'-dephospho-CoA	80034±8260.71	68392.33±4597.63	106256.67±5528.19	40989.67±7991.87	686.1	339	687.149	C21H33N7O13P2S-2	[M-H]-
C20827	3-Hydroxy-3-methyl butyric acid	58569.67±5274.2	70917.67±8362.39	72577.67±8223.5	63843±2789.86	117.06	59	118.063	C5H10O3	[M-H]-
C03761	3-Hydroxy-3-methylpentane-1,5-dioic acid	4085733.33±18658.06	5266666.67±524878.64	4541233.33±162679.94	4458666.67±131711.67	161.05	99	162.053	C6H10O5	[M-H]-
C01089	3-Hydroxybutyrate	1471703±1274929.82	226850±26289.01	149700±10985.71	95523±83148.03	103.04	59.1	104.047	C4H8O3	[M-H]-
C01013	3-Hydroxypropanoic acid	1528.4±2631.68	7926.83±2344.98	6745.37±302.73	5681.37±2215.09	89	59	90.032	C3H6O3	[M-H]-
C02946	4-Acetamidobutyric acid	238570±40084.48	277383.33±13273.81	328590±37068.51	389910±42683.22	146.08	86	145.074	C6H11NO3	[M+H]+
C00568	4-Aminobenzoic acid	168433.33±8045.9	202503.33±19552.25	235463.33±10358.31	246803.33±8990.34	138.06	120	137.048	C7H7NO2	[M+H]+
C01035	4-Guanidinobutyric acid	443753.33±42419.67	518796.67±24902.81	654710±30204.57	1223600±45478.46	146.09	87	145.085	C5H11N3O2	[M+H]+
C05584	4-Hydroxy-3-methoxymandelate	52160±11860.09	94164.33±17468.93	123006.67±20259.42	131860±16361.76	197	153	198.053	C9H10O5	[M-H]-
	4'-Hydroxy-5,7-dimethoxyflavanone	1755833.33±379720.48	1439633.33±61187.44	1677233.33±425211.27	1306300±86602.6	299.1	223.1	300.1	C17H16O5	[M-H]-
C10700	4-Hydroxyacetophenone	103775.67±7986.99	77174.67±8909.79	43970.67±5869.78	28204.33±1870.02	135.05	120.02	136.053	C8H8O2	[M-H]-
C00633	4-Hydroxybenzaldehyde	538403.33±27851.76	539706.67±109312.68	361373.33±23432.9	375916.67±20274.02	121.03	92	122.037	C7H6O2	[M-H]-
C00156	4-Hydroxybenzoic acid	10348933.33±546797.23	9247266.67±920347.38	12844666.67±404364.11	14273666.67±264579.54	137.02	93	138.032	C7H6O3	[M-H]-
C10475	4-MethoxycinnaMaldehyde	41337.67±10719.9	38096±2974.74	39599.33±8834.94	29844±2009.34	163.08	91.1	162.068	C10H10O2	[M+H]+
	4-Methoxycinnamic acid	43609.67±7129.2	42726±2697.05	34521±1273.69	25064.67±1335.41	177	145	178.063	C10H10O3	[M-H]-
C04294	4-Methyl-5-thiazoleethanol	138610±12988.55	116214.33±16394.57	130486.67±34211.7	132413.33±6609.51	144.05	113.2	143.04	C6H9NOS	[M+H]+
C00870	4-Nitrophenol	1022566.67±358539.49	2034366.67±1015802.42	1630300±577457.7	1537066.67±50200.83	140	99	139.027	C6H5NO3	[M+H]+
C00847	4-Pyridoxic acid	25880.67±3720.31	29230.67±3000.82	29497±1464.41	25941.67±2485.11	184.06	148	183.053	C8H9NO4	[M+H]+
C00170	5'-Deoxy-5'-(methylthio)adenosine	2261500±135907.28	3910700±859666.22	2680366.67±187100.04	2460433.33±805746.98	298.1	136	297.09	C11H15N5O3S	[M+H]+
	5'-Glucopyranosyloxyjasmanic acid	18937333.33±948876.35	20578333.33±1199043.09	15467333.33±570166.06	12878333.33±760006.14	387.17	207.1	388.174	C18H28O9	[M-H]-
	5-Hydroxyhexanoic acid	33368.33±2487.44	25985.33±2748.56	26259.33±2482.1	26225.33±4211.48	131.07	85	132.079	C6H12O3	[M-H]-
C00643	5-Hydroxy-L-tryptophan	65454±761.95	66174.67±3501.4	62766.33±2730.38	53951±7400.07	221.09	204	220.085	C11H12N2O3	[M+H]+
	5-Methyluridine	6127.23±413.06	7079.93±1481.5	20846.33±748.36	60335.67±6918.05	257.08	124	258.085	C10H14N2O6	[M-H]-
	5-O-p-Coumaroyl shikimic acid O-hexoside	155253.33±7001.69	271896.67±25108.67	222310±30216.19	143196.67±6961.19	481.14	319.2	482.142	C22H26O12	[M-H]-
C02378	6-Aminocaproic acid	859556.67±44988.87	1210866.67±158800.58	1617300±213878.96	2854300±169496.81	132.1	69	131.095	C6H13NO2	[M+H]+
	6-Deoxyfagomine	709163.33±68268.39	1021156.67±87986.55	1500966.67±113921.13	2110566.67±91761.12	132.1	57.1	131.095	C6H13NO2	[M+H]+
	6-Hydroxy-7-methoxycoumarin	84851.33±13050.58	97644±9038.11	138403.33±9479.46	166096.67±13362.7	193.05	178.02	192.042	C10H8O4	[M+H]+
C10072	6-Hydroxyluteolin	16798.67±662.34	19745±1762.48	21845.33±968.78	20360±2250.13	301.04	255.02	302.043	C15H10O7	[M-H]-
	6-Hydroxyluteolin 5-glucoside	661450±27776.09	938736.67±69665.8	806886.67±52951.41	742736.67±113341.7	463.09	301.03	464.095	C21H20O12	[M-H]-
C16614	6-Methylmercaptopurine	9094500±60152.06	11822666.67±113694.03	12105000±724753.75	13399000±111000	167.1	121.1	166.1	C6H6N4S	[M+H]+
C02242	7-Methylguanine	83778.33±5439.31	89779±9928.54	119436.67±18001.61	110521.33±20159.86	166.07	149.05	165.065	C6H7N5O	[M+H]+
	8-methoxykaempferol-7-O-rhamnoside	35881.67±6046.31	39783.33±1527.23	38741.33±4511.7	38275.33±5792.14	461.11	315.05	462.116	C22H22O11	[M-H]-
	9-(β-D-Arabinofuranosyl)hypoxanthine	327390±30512.11	337840±7029.67	852980±94056.81	1342466.67±98001.65	267.07	135	268.081	C10H12N4O5	[M-H]-
	9,10,13-Trihyroxy-11-octadecadienoic acid	475906.67±191236.26	402946.67±51699.62	1034416.67±736169.94	695973.33±86618.43	329.23	229.15	330.241	C18H34O5	[M-H]-
	9,12,13-Trihyroxy-10,15-octadecadienoic acid	1596033.33±111442.02	1653000±167271.67	1755933.33±81341.83	1918433.33±64418.5	327.22	291.2	328.225	C18H32O5	[M-H]-
	9-HOTrE	152823.33±7735.19	119203.33±11137.6	238170±46758.72	271736.67±8566.69	293.21	275	294.219	C18H30O3	[M-H]-
C16321	9-HpOTrE	47022.33±2982.17	45676±1283.66	62297.33±3767.41	67946±495.63	309.21	209.1	310.1	C18H30O4	[M-H]-
	9-Hydroxy-10,12,15-octadecatrienoic acid	215353.33±102399.91	166063.33±12701.9	633746.67±334115.88	604830±50175.27	295.2	179.2	294.219	C18H30O3	[M+H]+
	9-Hydroxy-12-oxo-10-octadecenoic acid	3085266.67±409892.54	1600700±200420.53	3757833.33±2788027.24	4328966.67±233261.92	311.22	223.17	312.23	C18H32O4	[M-H]-
	Acacetin-7-O-rutinoside	52794.67±3543.39	74276.67±8860.02	56776.33±4889.2	49876.33±1865.91	593.19	447.13	592.179	C28H32O14	[M+H]+
C03137	Acetyltryptophan	2531666.67±364257.73	2819000±261468.11	2501933.33±114188.72	2352933.33±96209.48	245.09	203.2	246.1	C13H14N2O3	[M-H]-
C00147	Adenine	673893.33±11215.53	719756.67±116264.4	2779533.33±313173.54	5567233.33±726109.15	136.06	119	135.054	C5H5N5	[M+H]+
C00212	Adenosine	1302666.67±44027.98	1105700±85573.19	3421766.67±420675.38	5588366.67±467248.67	268.1	136.06	267.097	C10H13N5O4	[M+H]+
C00008	Adenosine 5'-Diphosphate	130610±15064.57	204890±22198.72	122456.67±11004.59	77694.33±8468.52	426	159	427.029	C10H15N5O10P2	[M-H]-
C00020	Adenosine 5'-monophosphate	695653.33±57189.69	616050±66692.94	788366.67±81987.97	430433.33±51605.77	348.07	136	347.063	C10H14N5O7P	[M+H]+
C06104	Adipic Acid	278963.33±18829.21	253090±13864.59	240956.67±20696.9	257626.67±17106.12	145.05	101	146.058	C6H10O4	[M-H]-
C00026	A-Ketoglutaric acid	61617.33±17024.16	407093.33±84221.44	1380666.67±241136.67	1312033.33±128405.46	145.01	101	146.022	C5H6O5	[M-H]-
C04076	Allysine(6-Oxo DL-Norleucine)	32550.33±3192.91	40829.67±1247.98	36287±1192.69	24655.33±1955.56	144.1	126	145.074	C6H11NO3	[M-H]-
C00872	Aminomalonic acid	527646.67±15186.07	852436.67±95294.06	360873.33±68083.88	322533.33±51307.34	118	74	119.022	C3H5NO4	[M-H]-
	Aminopurine	114223.33±4317.13	105299±7496.65	323013.33±21776.7	550023.33±46079.43	136.06	118.9	135.054	C5H5N5	[M+H]+
C08261	Anchoic Acid	1180066.67±75975.68	804066.67±46123.33	1020553.33±133401.76	1077933.33±90790.66	187.1	125	188.105	C9H16O4	[M-H]-
C01477	Apigenin	5952.2±2736.68	6138.17±1546.64	8062.7±441.03	13680.33±114.02	271.06	153.01	270.053	C15H10O5	[M+H]+
	Apigenin 5-O-glucoside	4226700±205672.65	5274500±341203.41	5145600±12836.28	4686900±75201.8	433.11	271.01	432.106	C21H20O10	[M+H]+
	Apigenin 7-rutinoside(Isorhoifolin)	248420±56007.07	359810±25635.86	262986.67±37210.3	251503.33±22602.53	579.17	271.01	578.164	C27H30O14	[M+H]+
C01714	Apigenin-6-C-glucoside (Isovitexin)	937186.67±96851.03	1067400±116312.9	1142900±39861.38	1102566.67±97752.46	431.1	311	432.106	C21H20O10	[M-H]-
	Apigenin-7-O-(2''-O-p-Coumarylglucoside)	236150±21429.51	400560±27795.53	306213.33±29706.06	279426.67±16156.83	579.15	271.06	578.142	C30H26O12	[M+H]+
C01460	Apigenin-8-C-Glucoside (Vitexin)	3662066.67±177146.95	4266866.67±140550.86	4722733.33±246249.27	4443633.33±313007.61	431.1	311	432.106	C21H20O10	[M-H]-
	Apigenin-C-rhamnoside	73574.67±1860.44	116113.33±11470.75	123653.33±5607.14	108950.67±7770.34	417.12	381.1	416.11	C21H20O9	[M+H]+
	Aracarpene 1	89981.33±28578.52	190893.33±46095.23	240633.33±51081.31	482116.67±40937.57	299.06	284.02	300.063	C16H12O6	[M-H]-
	Arachidic Acid	1145196.67±244237.26	966346.67±297687.92	1091210±378274.28	1051443.33±200759.06	311.3	183.01	312.302	C20H40O2	[M-H]-
	Aromadendrin 7-glucoside	20123000±903000	26759666.67±1430356.72	18410666.67±1427885.97	11320666.67±329503.16	449.1	287.05	450.116	C21H22O11	[M-H]-
	Aspartic acid di-O-glucoside	1223333.33±201778.1	1225966.67±110423.83	1356600±35699.3	1593666.67±508721.14	458.1	116.3	457.143	C16H27NO14	[M+H]+
	Asp-phe	35363.33±3343.65	40991.33±2252.12	35901.33±2767.85	22705.67±5879.78	281.11	166	280.106	C13H16N2O5	[M+H]+
	Azukisaponin I	25717±4400.2	31571.33±3254.77	33249±2835.65	39191±513.52	779.46	779.46	780.465	C42H68O13	[M-H]-
	Azukisaponin IV	6720.63±1191.83	5164.47±612.97	10380.53±1718.52	17145±461.05	973.5	455.34	972.492	C48H76O20	[M+H]+
	Azukisaponin VI	22477.33±3804.42	27942.33±2443.71	20573.67±3400.7	21391±3610.58	1133.54	1133.54	1134.55	C54H86O25	[M-H]-
C00180	Benzoic acid	29344±7862.71	21693.67±18948.2	33235.33±6161.01	46319.67±6774.26	123.04	79	122.037	C7H6O2	[M+H]+
	benzoylmalic acid	7518966.67±281750.98	10549666.67±373240.32	8659800±323596.85	7649166.67±486190.6	237.04	121.03	238.048	C11H10O6	[M-H]-
C00719	Betaine	1027676.67±429084.26	817513.33±90155.31	946686.67±118943.76	857983.33±28486.86	118.09	59	117.079	C5H11NO2	[M+H]+
C00120	Biotin	16206±4251.75	21969±1679.94	19757.33±578.24	14703.93±6842.96	245.1	227	244.088	C10H16N2O3S	[M+H]+
C09614	Butin	147470±20197.12	176990±31623.54	224560±4482.81	282840±16447.67	273.08	153	272.068	C15H12O5	[M+H]+
	Butin-O-glucoside	79847.67±2260.86	139770±1474.01	100572±13853.29	79469.67±4525	433.11	271.06	434.121	C21H22O10	[M-H]-
C01197	Caffeic acid	941080±98932.83	1624900±182978.47	2698900±92623.32	3694666.67±388488.77	179.03	135.05	180.042	C9H8O4	[M-H]-
C10945	Caffeic aldehyde	9639.27±916.17	7397.7±294.41	5435±1127.97	4453.63±909.81	165.1	95.2	164.047	C9H8O3	[M+H]+
	Caffeoyltartaric acid (Caftaric acid)	71001.67±3729.76	69064.67±1839.33	81870.67±4183.55	98072±7425.54	311.04	179.04	312.048	C13H12O9	[M-H]-
C09066	Caffeyl alcohol	14096.33±2270.81	11042±590.97	10005.47±1230.92	8882.37±168.84	317.21	299	316.204	C20H28O3	[M+H]+
C01562	Calycosin	1203.03±470.3	1099.26±506.98	1532.7±543.63	1821.82±1236	285.08	270	284.068	C16H12O5	[M+H]+
	Calycosin-7-glucoside	29714.67±10157.48	34195.33±6072.96	32408.33±4068.11	32977.67±4024.06	447.13	285.07	446.121	C22H22O10	[M+H]+
C06562	Catechin	232956.67±39534.5	242373.33±36975.16	392963.33±15022.71	487490±46004.52	289.07	245	290.079	C15H14O6	[M-H]-
	ceanothic acid-glucuronic acid-glucose-rhamnose	2276.7±110.67	2587.17±862.92	3131.5±457.09	3241.3±541.28	971.48	469.33	970.477	C48H74O20	[M+H]+
C00852	Chlorogenic acid	78301±17758.31	140273.33±31290.15	151303.33±13233.77	156216.67±18776	353.09	191.01	354.095	C16H18O9	[M-H]-
C00187	Cholesterol	75090.67±8747.19	60415.67±32803.16	76081.33±7549.05	69826.33±8278.46	387.1	331.1	386.355	C27H46O	[M+H]+
C00114	Choline	6512600±102880.32	6478733.33±124467.84	6549866.67±117683.7	6737633.33±120414.17	104.1	60.1	103.091	C5H13NO	[M+H]+
C10028	Chrysin	4052.03±1082.84	4029.4±632.2	6216.33±1600.08	7466.5±1662.98	255.07	153	254.058	C15H10O4	[M+H]+
	Chrysin 8-C-glucoside	252000±4034.24	426976.67±22825.08	414526.67±26375.92	447010±38967.1	417.2	297.1	416.111	C21H20O9	[M+H]+
	Chrysin-7-glucoside	55491.67±1810.2	80576.33±5456.91	66780.33±6601.48	56014.67±2571.17	417.12	255.06	416.111	C21H20O9	[M+H]+
	Chrysoeriol-5-O-hexoside	117496.67±13400.43	178396.67±17940.71	134647±38952.36	156996.67±15419.68	461.11	299.1	462.116	C22H22O11	[M-H]-
	Chrysoeriol-7-O-glucoside	307233.33±31828.69	570213.33±19662.09	478266.67±19342.23	447980±20088.55	461.11	299.2	462.116	C22H22O11	[M-H]-
	Chrysoeriol-7-O-rutinoside	1385833.33±33650.61	2155566.67±238885.04	2075166.67±147022.36	1890100±189185.73	607.17	299	608.174	C28H32O15	[M-H]-
C00423	Cinnamic acid	6142.03±643.95	5915.23±907.77	7748.1±988.95	9978.3±1465.01	147.05	77.01	148.052	C9H8O2	[M-H]-
C00417	Cis-Aconitic acid	1082.4±1859.18	6258.13±6368.16	3475.53±3069	9±0	173.02	137	174.016	C6H6O6	[M-H]-
C00815	Citramalate	52782±12523.98	47012.33±17856.53	41821±12239.6	43087.33±4242.55	147	87.1	148	C5H8O5	[M-H]-
C00158	Citric Acid	39006000±1482414.25	40018000±1778004.22	36965666.67±421209.37	31482333.33±1573132.01	191.02	111.01	192.027	C6H8O7	[M-H]-
C00761	Coniferin	91380.67±11801.33	125676.67±8384.25	103876.33±11571.39	108495.33±9697.82	341.12	179	342.131	C16H22O8	[M-H]-
C08431	Cordycepin	4478±672.32	3204.37±3244.36	14083±3322.37	30738.67±3921.19	252.11	69	251.102	C10H13N5O3	[M+H]+
C00575	Cyclic AMP	293516.67±4122.15	225770±9041.28	683256.67±41176.68	1004166.67±51118.03	328.05	134.2	329.053	C10H12N5O6P	[M-H]-
C00475	Cytidine	407416.67±54302.51	292830±12724.98	1785300±904633.68	2790533.33±766104.93	244.09	112	243.086	C9H13N3O5	[M+H]+
C00055	Cytidine 5'-monophosphate(Cytidylic acid)	8766.67±2329.06	10630.93±5352.73	66376.67±7695.17	111382±11572.89	324.06	112	323.052	C9H14N3O8P	[M+H]+
C00380	Cytosine	52392.67±6433.11	45753.67±6117.75	160466.67±55039.84	245233.33±41669.86	112.05	95	111.043	C4H5N3O	[M+H]+
C00216	D-(-)-Arabinose	369626.67±44573.26	307743.33±10702.26	412373.33±64315.51	493776.67±38796.09	149.05	59.01	150.053	C5H10O5	[M-H]-
C08243	D-(+)-Melezitose	715050±101846.53	750836.67±26958.29	667090±38637.14	475473.33±15631.14	503.16	323	504.169	C18H32O16	[M-H]-
C00089	D-(+)-Sucrose	3900100±370373.43	4598233.33±334729.03	4209700±730688.69	3818266.67±602605.11	341.11	119	342.116	C12H22O11	[M-H]-
C01083	D-(+)-TrehaloseAnhydrous	1317443.33±302344.05	1710400±367801.4	1513533.33±84037.15	1119796.67±327788.27	341.11	119	342.116	C12H22O11	[M-H]-
C10208	Daidzein	3323.53±2871.94	1597.37±2751.13	7185.47±3479.41	9044.47±2757.98	255.07	137	254.058	C15H10O4	[M+H]+
C10216	Daidzein 7-O-glucoside(Daidzin)	37406.67±18892.45	23969±12383.43	29168.93±21552.18	23543±8186.39	417.12	255	416.111	C21H20O9	[M+H]+
C00993	D-Alanyl-D-Alanine	27217.33±137.99	43264.33±4244.9	43100.33±7694.25	34609.33±935.45	159.08	88	160.085	C6H12N2O3	[M-H]-
C03093	Daphnetin	39490±4367.57	40883±8527.17	70913.33±1211.96	103477.33±9664.95	177.02	121	178.027	C9H6O4	[M-H]-
C01904	D-Arabitol	62463±23936.89	47376.67±12979.54	61465±11318.7	48448±2948.64	151.06	71	152.068	C5H12O5	[M-H]-
C00559	Deoxyadenosine	437236.67±39287.05	423646.67±75934.38	1434200±247922.39	2761900±325581.57	252.11	136	251.102	C10H13N5O3	[M+H]+
C00881	Deoxycytidine	10219.7±1523.61	8417.53±1615.98	14113.33±3869.85	18019.33±7417.34	228.1	112	227.091	C9H13N3O4	[M+H]+
C00330	Deoxyguanosine	138793.33±3436.63	164960±25662.79	288023.33±8363.71	422920±48444.51	268.1	152	267.097	C10H13N5O4	[M+H]+
	D-Erythronolactone	7843.67±2552.83	11917.5±2339.63	10211.17±2287.14	8315.73±1457.57	117	59	118.027	C4H6O4	[M-H]-
C00354	D-Fructose-1,6-biphosphate	8680.03±1845.82	43835.67±6220.84	19105±1387.62	31113±2745.4	339	97	340.12	C6H14O12P2	[M-H]-
C00031	D-Glucose	348496.67±52629.74	466990±31615.1	2107600±176003.72	3351333.33±625352.86	179.06	59.01	180.063	C6H12O6	[M-H]-
C00092	D-Glucose 6-phosphate	13428.33±508.95	307616.67±72241.51	137073.33±10964.72	104526±11818.84	259.02	97	260.03	C6H13O9P	[M-H]-
C06608	Diethyl phosphate	113590±28017.39	119746.67±30183.91	146223.33±17814.11	102820±26689.57	153.03	125	154.039	C4H11O4P	[M-H]-
C00974	Dihydrokaempferol	136770±14198.72	161926.67±21983.18	267110±8993.47	288160±23485.06	287.06	259	288.063	C15H12O6	[M-H]-
	Dihydrokaempferol-O-glucoside	148586.67±25784.51	195590±23877.39	168640±871.95	155176.67±12147.25	449.11	151.01	450.116	C21H22O11	[M-H]-
	Dihydromyricetin-O-glucoside	169033.33±7041.78	259716.67±16076.82	234300±8961.59	144876.67±22737.16	481.14	319.08	482.105	C21H22O13	[M-H]-
C01617	Dihydroquercetin(Taxifolin)	194983.33±40213.13	245486.67±44459.28	343513.33±18389.24	388103.33±22320.9	303.05	125.02	304.058	C15H12O7	[M-H]-
C10038	Diosmetin	87364.67±21911.03	193966.67±41797.97	238726.67±50688.3	512250±43215.73	299.06	284	300.063	C16H12O6	[M-H]-
	Diosmetin-6-C-glucoside	87237.67±8684.05	127915.67±28850.75	129960±20298.48	110785.67±25918.6	463.12	427.1	462.116	C22H22O11	[M+H]+
	Diosmetin-7-O-galactoside	1598233.33±132695	2906266.67±146085.77	2009466.67±72828.86	2147233.33±395153.7	463.12	301.07	462.116	C22H22O11	[M+H]+
	Diosmetin-7-O-rutinoside	575156.67±32862.04	886406.67±82109	748766.67±31049.2	674746.67±73889.96	609.18	463.12	608.174	C28H32O15	[M+H]+
C10039	Diosmin	1132266.67±123625.74	1899966.67±52028.1	1481266.67±125923.8	1294433.33±91842.11	609.18	301	608.174	C28H32O15	[M+H]+
	DL-Alanyl-DL-phenylalanine	7649.37±3071.02	7969.6±3960.37	52216.33±18121.18	58980.67±15567.01	237.12	120.09	236.116	C12H16N2O3	[M+H]+
C00661	DL-Glyceraldehyde 3-phosphate	9880.17±4106.41	105568.67±21596.38	22081.67±8302.28	23026±5930.87	169	79	169.998	C3H7O6P	[M-H]-
C00864	D-Pantothenic Acid	1082100±53237.49	1208433.33±57857.96	1102966.67±30236.79	984380±39547.63	220.12	202.1	219.111	C9H17NO5	[M+H]+
C05382	D-Sedoheptuiose 7-phosphate	5367833.33±844175.35	4950733.33±912345.91	5124166.67±555826.96	4239400±50749.19	289	97	290.04	C7H15O10P	[M-H]-
C00794	D-Sorbitol	218906.67±19713.2	217060±28962.34	353680±79908.94	722683.33±104172.18	181.07	71	182.079	C6H14O6	[M-H]-
C01697	Dulcitol	248540±41849.16	244976.67±22391.16	371520±96651.13	736890±51196.79	181.07	101	182.079	C6H14O6	[M-H]-
C00502	D-Xylonic acid	7646666.67±176011.66	8198000±247164.38	9531666.67±593232.51	10420333.33±167001	165.04	75	166.048	C5H10O6	[M-H]-
C16525	Eicosadienoic acid	245073.33±25799.74	114600.33±15744.53	330496.67±135521.8	378503.33±4575.57	307.26	307.3	308.272	C20H36O2	[M-H]-
C09727	Epicatechin	168443.33±22284.89	141640±27166.69	231706.67±29382.62	292736.67±29907.63	291.09	139.04	290.079	C15H14O6	[M+H]+
	Epicatechin glucoside	661103.33±20148.47	810663.33±68293.24	749043.33±26407.89	631806.67±29892.58	451.12	289.07	452.131	C21H24O11	[M-H]-
C12136	Epigallocatechin	162626.67±22624.13	195300±4092.97	287503.33±36757.27	357366.67±32275.74	305.07	125	306.074	C15H14O7	[M-H]-
C09731	Epigallocatechin gallate	63069.83±90879.38	3831.2±3484.81	12453.67±11102.25	9997±8832.52	457.08	169	458.085	C22H18O11	[M-H]-
	Epipinoresinol	9482.63±2164.09	7043.3±195.1	24463.33±856.78	36704.33±4145.48	357.13	151.04	358.142	C20H22O6	[M-H]-
C05631	Eriodictyol	81251.67±7884.49	114656.67±14778.44	141603.33±18028.6	170083.33±5107.86	287.06	135	288.063	C15H12O6	[M-H]-
	Eriodictyol 7-O-glucoside	38507.33±3818.93	45957.67±4367.39	40361.33±5083.25	36472.33±12349.3	451.12	289	450.116	C21H22O11	[M+H]+
	Eriodictyol-O-glucoside	60012.67±2541.34	79046±3848.17	58275±4697.19	60256.33±13471.27	449.11	287.06	450.116	C21H22O11	[M-H]-
C09263	Esculetin	343660±16942.54	483253.33±77894.14	846716.67±56356.97	1203833.33±39606.35	177.02	133.2	178.027	C9H6O4	[M-H]-
	Esculin Hydrate	1842733.33±267685.49	1823033.33±202214.3	1590500±11276.97	1354100±105905.67	341.09	179.04	340.079	C15H16O9	[M+H]+
C09264	Esculin(6,7-DihydroxyCoumarin-6-glucoside)	10350766.67±723647.33	12900666.67±1231716.01	11614333.33±788705.48	11369333.33±323330.07	339.07	177	340.079	C15H16O9	[M-H]-
	ethylmalonate	13806.67±2078.45	19610.33±1327.86	20640.33±611.4	20997.67±3731.04	131.04	69	132.042	C5H8O4	[M-H]-
C01494	Ferulic acid	318723.33±47995.67	504120±61212.11	688310±79475.21	822596.67±73358.38	193.05	134.01	194.058	C10H10O4	[M-H]-
	Feruloyl syringic acid	11882.67±1310.37	24012.67±6254.98	11666.93±2382.35	3587.47±3148.79	375.2	137.1	374.1	C19H18O8	[M+H]+
	feruloylmalic acid	13576.97±4199.03	15423.67±3492.97	16399.33±1190.13	19798.67±4687.25	309.06	193.05	310.069	C14H14O8	[M-H]-
C00016	Flavin adenine dinucleotide(FAD)	169200±14509.59	176296.67±34921.11	101514.33±5526.11	69294±6111.54	784.15	437	785.157	C27H33N9O15P2	[M-H]-
C00858	Formononetin	292670±10848.95	265386.67±7434.61	520516.67±21765.84	794983.33±45017.88	269.09	137.04	268.074	C16H12O4	[M+H]+
C00122	Fumaric acid	177646.67±23349.94	388056.67±48282.74	2735666.67±395053.92	3361500±93000.16	115	71	116.011	C4H4O4	[M-H]-
	Galactinol	7091100±27763.11	7972933.33±662831.88	8667466.67±588806.67	6343933.33±449206.42	341.11	179	342.116	C12H22O11	[M-H]-
C10044	Galangin	11379.6±5878.58	18302.67±2830.19	22680.33±8613.86	52639.33±5002.33	269.05	151	270.053	C15H10O5	[M-H]-
C01424	Gallic acid	815863.33±121227.28	1057900±46192.96	1424633.33±59192.93	1804600±19851.7	169.01	125	170.022	C7H6O5	[M-H]-
C12127	Gallocatechin	175413.33±28076.67	194763.33±27546.5	243703.33±45822.86	284196.67±12810.33	307.08	139	306.074	C15H14O7	[M+H]+
	Gallocatechin 3-O-gallate	72990.5±107041.74	6244.27±2110.34	13179.53±7947.15	9210.87±6277.31	457.08	169.02	458.085	C22H18O11	[M-H]-
	Gallocatechin-catechin	6430.73±922.72	9976.4±2904.8	9073.97±3183.94	8262.43±2362.65	593.13	285.6	594.137	C30H26O13	[M-H]-
C06563	Genistein	1379.67±318.36	1175.71±440.97	1975.7±330.49	2042.4±678.24	271.06	215	270.053	C15H10O5	[M+H]+
C09126	Genistein 7-Glucoside(Genistin)	306770±7080.56	397710±56708.29	386156.67±22911.02	361376.67±18303.62	431.1	269	432.106	C21H20O10	[M-H]-
C10420	Genistein 8-C-glucoside	11731333.33±1234443.33	14956000±571325.65	14728666.67±590799.74	13844000±106663.02	433.11	283.06	432.106	C21H20O10	[M+H]+
	Genistein-malonylglucoside	14796.4±5222.92	38514±7022.39	30405.67±4244.29	21396±5040.79	519.11	271.06	518.106	C24H22O13	[M+H]+
	Glucarate O-Phosphoric acid	8749900±886166.8	7412300±1604605.19	7953933.33±1177751.17	7133666.67±777921	289	97	290.004	C6H11PO11	[M-H]-
C00257	Gluconic acid	9223333.33±584066.03	8424766.67±719535.44	15040333.33±662370.24	33007000±1635981.66	195.05	74.9	196.058	C6H12O7	[M-H]-
C00329	Glucosamine	356770±27013.37	317280±15128.66	340610±42598.84	271050±33996.11	180	162	179	C6H13NO5	[M+H]+
C00103	Glucose-1-phosphate	20349.67±3878.91	316396.67±109919.31	157833.33±26033.76	116093.33±11063.95	259.02	97	260.03	C6H13O9P	[M-H]-
	Glucosyringic Acid	55470.33±2211.17	77635.67±10633.82	65696.67±6348.52	60792.67±6101.36	359.1	182.1	360.106	C15H20O10	[M-H]-
C00302	Glutamic acid	21569000±966411.92	18452000±2886438.81	11232866.67±1247001.79	12041000±1297917.95	148.06	84	147.053	C5H9NO4	[M+H]+
C00489	Glutaric acid	382860±22360.15	550070±35959.27	598580±22671.75	622433.33±85809.84	131.04	87	132.042	C5H8O4	[M-H]-
	Glyceryl linoleate	2151.8±398.01	1785.27±349.08	4260.77±405.06	8683.67±535.86	355.28	337.27	354.277	C21H38O4	[M+H]+
C14536	Glycitein	2428.4±2106.99	9±0	5076.67±1389.49	6751.17±2117.05	283.06	268	284.068	C16H12O5	[M-H]-
	Glycyl-L-proline	11255.53±2839.42	7593.27±2338.92	35696.67±2932.22	82226±7720.21	173.09	115.5	172.085	C7H12N2O3	[M+H]+
C00581	Guanidineacetic acid	16469.67±1802.4	22678.33±1111.7	26518±6980.59	22615.67±7285.48	116.1	74	117.054	C3H7N3O2	[M-H]-
C00242	Guanine	50390.33±9864.28	86748.33±28401.39	105152.67±14349.53	145840±21281.97	152.06	135	151.049	C5H5N5O	[M+H]+
C00387	Guanosine	2625833.33±264990.5	2379200±261146.64	15878333.33±3420528.37	31376666.67±4378204.46	284.1	152	283.092	C10H13N5O5	[M+H]+
C00942	Guanosine 3',5'-cyclic monophosphate	3007.7±5193.9	38267.67±17366.13	799653.33±224900.01	805720±109550.4	344.04	150	345.047	C10H12N5O7P	[M-H]-
C00144	Guanosine 5'-monophosphate	17334±2307.86	10444.2±1505.91	29908.33±5609.09	39338.33±14354.25	364.07	152.1	363.058	C10H14N5O8P	[M+H]+
C01709	Hesperetin	4534.4±361.9	7839.6±1401.61	12032±2484.38	15977.33±287.11	301.07	164	302.079	C16H14O6	[M-H]-
	Hesperetin 5-O-glucoside	596330±76724.15	946480±54714.49	806846.67±76093.5	736770±53865.89	463.12	301	464.132	C22H24O11	[M-H]-
C01924	H-HomoArg-OH	233716.67±24973.81	287453.33±82847.72	239843.33±41982.06	206946.67±13336.76	189.13	144	188.127	C7H16N4O2	[M+H]+
C10058	Hispidulin	24469.33±7419.75	50912±14152.21	57795.67±11245.15	111411.67±10584.25	301.07	286.05	300.063	C16H12O6	[M+H]+
C00388	Histamine	46955.33±7562.03	38302±3968.43	119070.67±33759.69	176873.33±49440.54	112.09	95	111.08	C5H9N3	[M+H]+
C00860	Histidinol	3728533.33±250276.43	3831533.33±310050.9	3696000±376111.21	3182233.33±191079.7	142.1	124.09	141.09	C6H11N3O	[M+H]+
C09756	Homoeriodictyol	4427.7±1779.1	4941.57±820.62	8446.23±1046.64	8847.27±511.88	303.09	153.02	302.079	C16H14O6	[M+H]+
C00544	Homogentisic acid	85723±17786.48	92125.67±7960.86	126353.33±22817.43	103956.33±26446.12	167.1	123	168.042	C8H8O4	[M-H]-
	Hydroxyphenethylamine	53611±1010.54	59977±7088.21	58673.33±7395.16	61761.67±6203.66	138.09	121.1	137.091	C8H11NO	[M+H]+
C00262	Hypoxanthine	11913.73±10096.25	13296.87±9068.12	16959.33±3248.16	34228.33±8081.89	137.05	119	136.039	C5H4N4O	[M+H]+
C00463	Indole	26742±1157.14	28044.33±886.75	23850.67±1950.53	23523.33±2169.18	118.07	91	117.058	C8H7N	[M+H]+
	Indole-2-carboxylic acid	6855.1±901.99	5279.13±2008.43	112840±2348.7	256430±42544.89	160.04	115.99	161.048	C9H7NO2	[M-H]-
C08493	Indole-3-carboxaldehyde	66392.33±9448.23	88858.67±35666.56	992326.67±107024.13	1760033.33±25422.5	146.06	91	145.053	C9H7NO	[M+H]+
C00137	Inositol	734273.33±70837.88	831790±34635.73	762413.33±45687.04	749093.33±42346.58	179.06	87	180.063	C6H12O6	[M-H]-
	Isohemiphloin	8970733.33±687359.81	11825333.33±425706.86	11421333.33±571536.82	13535666.67±1636477.11	433.11	313	434.121	C21H22O10	[M-H]-
	isohyperoside	469030±32329.29	528826.67±19065.84	456583.33±11769.81	458520±27872.67	465.1	303.06	464.095	C21H20O12	[M+H]+
	Isolariciresinol 9'-O-Glucoside	6874.27±1249.5	9778.8±2977.85	8440.5±3288.82	10312.87±4651.01	521.2	359.15	522.21	C26H34O11	[M-H]-
	Isomaltulose	2455133.33±279420.07	2876466.67±567405.63	2464000±370643.51	2021500±360009.01	341.11	89.02	342.116	C12H22O11	[M-H]-
	Isopentenyladenine-7-N-glucoside	26795.67±900.62	26526±1787.15	22447.33±4040.33	24094.67±2408.34	366.2	204.1	365.17	C16H23N5O5	[M+H]+
	Isorhamnetin O-malonylglucoside	28599.33±5702.65	32117.67±4823.5	25138.33±2242.06	22467.67±4392.78	565.12	317.08	564.088	C25H24O15	[M+H]+
C05334	Isosakuranetin(4'-Methylnaringenin)	13066±2280.78	21534.67±5786.96	17956.67±3469.79	16415±2293.82	287.09	153.02	286.084	C16H14O5	[M+H]+
	Isosaponarin（Isovitexin-4'-O-glucoside）	1074440±90343.73	1644300±67299.26	1566533.33±85254.93	1573633.33±112604.14	595.17	313.07	594.158	C27H30O15	[M+H]+
C05990	Isoscoparin	547096.67±65852.31	907986.67±274032.83	807063.33±44695.53	836063.33±95214.43	461.11	341.06	462.116	C22H22O11	[M-H]-
C08064	Isovitexin 7-O-glucoside(Saponarin)	281206.67±23900.82	720916.67±85918.53	1395766.67±36500.73	2529400±755345.36	593.15	311	594.158	C27H30O15	[M-H]-
	Isovitexin-2''-O-rhamnoside	444770±63160.21	878116.67±96942.75	622136.67±87420.8	625163.33±106984.65	579.17	313.07	578.164	C27H30O14	[M+H]+
C08491	Jasmonic acid	215016.67±8657.31	181746.67±9001.16	189660±15630.75	183773.33±12064.78	209.12	59.02	210.126	C12H18O3	[M-H]-
	Kaempferol 3-O-β-D-neohesperidoside	667923.33±128446.31	1039373.33±62907.58	897890±142411.94	902663.33±98318.81	595.17	287.05	594.158	C27H30O15	[M+H]+
	Kaempferol-3-O-(6''-acetyl)-glucoside	60721±8315.19	100269.67±17417.01	82682.33±16992.25	66446±2986.67	489.1	285.04	490.111	C23H22O12	[M-H]-
C12249	Kaempferol-3-O-glucoside (Astragalin)	594193.33±23810.41	912033.33±117146.23	724546.67±34130.42	733420±54583.32	449.11	287.06	448.101	C21H20O11	[M+H]+
	Kaempferol-3-O-robinobioside(Biorobin)	482660±36297.03	881340±45467.15	772946.67±70572.09	710320±28951.24	593.15	285	594.158	C27H30O15	[M-H]-
C21833	Kaempferol-3-O-rutinoside	397846.67±22454.69	595893.33±10440.41	601936.67±30078.85	638313.33±46367.37	593.15	285	594.158	C27H30O15	[M-H]-
	Kaempferol-3-O-β-(2''-O-acetyl-β-D-glucuronide)	75810.67±15091.8	108716.67±7635.07	84047±4721.97	70963±15868.51	503.08	459.1	504.09	C23H20O13	[M-H]-
	Kaempferol-7-O-β-D-(6''-O-(E)-p-coumaroyl)galactoside	68102.33±6314.72	91491.67±2731.86	69300.33±4994.53	58272.33±11947.85	595.14	287.05	594.137	C30H26O13	[M+H]+
	Kaempferol-malonyl-3-O-glucoside	89919.67±4854.13	132430±4190.67	83623±226.34	76792.67±14849.88	535.11	287.06	534.118	C24H22O14	[M+H]+
	Kaikasaponin II	2512.67±1407.67	2715.07±204.66	3942.2±438.33	4652.9±468.38	944.55	425.37	926.466	C48H78O17	[M+NH4]+
C00491	L-(-)-Cystine	31758.33±3950.03	34487.67±8294.17	35351.33±8242.63	34834±1570.08	241.03	152	240.024	C6H12N2O4S2	[M+H]+
C00497	L-(-)-Malic acid	20351000±1108276.14	40037666.67±3585379.94	40083000±1766259.04	37219666.67±1832178.03	133.01	71	134.022	C4H6O5	[M-H]-
C00188	L-(-)-Threonine	624150±16698.32	732596.67±97395.83	1066966.67±52886.14	1740433.33±36856.79	120.07	74	119.058	C4H9NO3	[M+H]+
C00082	L-(-)-Tyrosine	4517900±242512.37	7870333.33±728816.8	11670666.67±240383.72	17882000±2119107.6	182.08	136.1	181.074	C9H11NO3	[M+H]+
C00062	L-(+)-Arginine	2698733.33±416142.58	2629366.67±392043.06	2369200±277409.57	2245833.33±320329.77	175.12	116	174.112	C6H14N4O2	[M+H]+
C00047	L-(+)-Lysine	878643.33±6658.43	1100533.33±81095.64	2441300±111281.31	5646133.33±243169.58	147.11	84	146.106	C6H14N2O2	[M+H]+
C00898	L-(+)-Tartaric acid	4209766.67±127079.91	3948000±713551.04	3434800±614153.96	4047300±331786.72	149.01	87	150.016	C4H6O6	[M-H]-
	L-2-chlorophenylalanine	10688666.67±479139.16	10047900±141525.72	9904633.33±137971.82	10143500±498594.78	200.05	154.04	199.04	C9H10ClNO2	[M+H]+
C00072	L-Ascorbic acid	20375±5100.43	9480.7±2331.59	12679.73±3244.31	9±0	175.02	87.01	176.032	C6H8O6	[M-H]-
C00152	L-Asparagine	1038526.67±91649.29	909403.33±139545.11	815506.67±137664.56	795256.67±20941.09	133.06	74	132.054	C4H8N2O3	[M+H]+
C00049	L-AsparticAcid	3444500±122025.94	3418833.33±236160.65	1358200±269111.67	1067863.33±140128.19	132.03	88	133.038	C4H7NO4	[M-H]-
C02679	Lauric acid	2389.97±471.58	2955.6±381.53	2778.1±200.23	3187.3±441.03	199.17	181	200.178	C12H24O2	[M-H]-
C00327	L-Citrulline	454436.67±3580.84	590586.67±29557.3	524713.33±18848.46	451656.67±9741.14	176.1	113	175.096	C6H13N3O3	[M+H]+
C00097	L-Cysteine	8959.23±2529.42	12514.07±2595.15	33962±31522.01	22215.33±14269.84	120.02	62	121.02	C3H7NO2S	[M-H]-
C00025	L-Glutamic acid	19931333.33±1927629.2	17315666.67±2825421.8	11190000±494982.83	11690000±688962.26	148.06	84	147.053	C5H9NO4	[M+H]+
	L-Glutamic acid O-glycoside	25278.33±6908.7	35223.33±5255.59	64591.33±6771.37	302993.33±63326.15	308.1	146.1	309.106	C11H19NO9	[M-H]-
C00064	L-Glutamine	796240±29789.11	944393.33±61026.59	2056866.67±159784.62	4767233.33±53178.41	147.08	84	146.069	C5H10N2O3	[M+H]+
C00135	L-Histidine	2234066.67±515981.4	2233233.33±311692.31	2351666.67±493618.64	2994433.33±712845.92	156.08	110	155.069	C6H9N3O2	[M+H]+
C02427	L-Homocitrulline	146220±5590.97	190586.67±8018.39	164483.33±15315.42	142636.67±4431.81	190.12	127	189.111	C7H15N3O3	[M+H]+
C01817	L-Homocystine	6917.37±2723.95	5484.63±2347.38	22663±7198.2	47859±13381.01	269.06	136	268.055	C8H16N2O4S2	[M+H]+
C00263	L-Homoserine	640853.33±33859.62	737890±58096.86	1117033.33±18350.02	1753333.33±110548.38	120.07	74.1	119.058	C4H9NO3	[M+H]+
	Limocitrin 3-rhamnoside	74200.33±6446.94	121216.67±13835.22	90558.33±2993.29	80053±8188.86	493.13	331.08	492.126	C23H24O12	[M+H]+
C00407	L-Isoleucine	2605200±91005.93	4144433.33±509255.95	5787033.33±115524.56	8287466.67±1103026.06	132.1	86	131.095	C6H13NO2	[M+H]+
C00123	L-Leucine	2432033.33±217844.54	3818633.33±219063.56	5160266.67±341579.89	8300366.67±837620.52	132.1	86.2	131.095	C6H13NO2	[M+H]+
C00073	L-Methionine	344293.33±51786.22	734603.33±86124	2002333.33±47133.99	4003900±545186.55	150.06	61	149.051	C5H11NO2S	[M+H]+
C00077	L-Ornithine	16552±2331.58	13536±3061.14	19797±2155.88	18566±824.79	133	116	132.09	C5H12N2O2	[M+H]+
C00079	L-Phenylalanine	8268033.33±331874.71	10871000±389023.14	11189666.67±852006.06	12606333.33±491510.26	166.09	120.08	165.07	C9H11NO2	[M+H]+
C00148	L-Proline	26515333.33±745855.44	26431666.67±1267767.46	27950000±1348723.84	29751000±619377.91	116.07	70.1	115.063	C5H9NO2	[M+H]+
C01879	L-PyroglutamicAcid	38864±13270.38	48481.67±7079.6	59445.33±11350.18	77502.33±13859.97	128.04	82.03	129.043	C5H7NO3	[M-H]-
C00065	L-Serine	199020±51313.86	180760±35128.27	180963.33±24874.23	244143.33±79391.17	106	60	105.043	C3H7NO3	[M+H]+
C00078	L-Tryptophan	40856666.67±1912457.15	41524000±1913943.83	38373000±2002113.63	36990666.67±2139853.34	203.08	116.05	204.09	C11H12N2O2	[M-H]-
C00483	L-Tyramine	151036.67±4207.19	175760±14527.5	168873.33±5555.09	155643.33±6617.83	138.09	103	137.084	C8H11NO	[M+H]+
C01727	Lumichrome	5709.9±1698.31	6976.97±1014.08	8303.43±1386.67	4392.03±806.23	243.09	145	242.08	C12H10N4O2	[M+H]+
C01514	Luteolin	6567.73±2936.29	12856.37±5983.94	14257.67±1859.52	36521.33±4798.96	285.04	151	286.048	C15H10O6	[M-H]-
	Luteolin 3'-O-β-D-glucoside	259640±7748.01	482786.67±44033.18	352806.67±28033.7	380913.33±68757.87	449.11	287.06	448.101	C21H20O11	[M+H]+
C12630	Luteolin 7-O-neohesperidoside(Lonicerin)	117686.67±14789.88	184566.67±9734.61	144503.33±17850.97	124360±18507.48	595.17	449.1	594.158	C27H30O15	[M+H]+
C01821	Luteolin-6-C-glucoside (Isoorientin)	7360533.33±330387.81	12377000±424797.6	13178333.33±593537.14	13342666.67±546758.02	447.09	357.1	448.101	C21H20O11	[M-H]-
C03951	Luteolin-7-O-glucoside(Cynaroside)	1003436.67±71905.76	1525933.33±87095.66	1228966.67±152381.28	1194766.67±52226.56	449.11	287.2	448.101	C21H20O11	[M+H]+
	Luteolin-7-O-rutinoside	122603.33±21348.9	165536.67±13285.27	136336.67±22937.69	166766.67±13612.68	595.17	449.1	594.158	C27H30O15	[M+H]+
C10114	Luteolin-8-C-Glucoside (Orientin)	3542200±164646.65	6084033.33±502058.22	4646166.67±512408.16	4101633.33±346676.4	449.11	299.2	448.101	C21H20O11	[M+H]+
	Luteolin-caffeoyl-O-rhamnoside	148146.67±8475.22	209676.67±38608.54	165336.67±3796.48	172223.33±20595.89	593.13	285.04	594.138	C30H26O13	[M-H]-
C00183	L-Valine	3252900±156581.83	4443500±366798.08	5648800±355115.91	7492900±390218.36	118.09	72.1	117.079	C5H11NO2	[M+H]+
	Lysine butyrate	129583.33±120083.75	77887.67±10323.51	92675.67±37027.21	69028±5878.35	235.1	118.3	234.158	C10H22N2O4	[M+H]+
	LysoPC 12:0	2963.87±142.51	3373.8±1353.13	3666.7±261.11	2141.77±413.31	440.28	184.07	439.27	C20H42NO7P	[M+H]+
	LysoPC 15:0	87365±7793.74	57479.67±3615.02	125196.67±9087.06	86551.33±11424.96	482.32	184.07	481.317	C23H48NO7P	[M+H]+
	LysoPC 15:1	71690.33±4957.2	52278.67±3636.95	74510±7013.75	51258.67±5959.39	480.31	184.07	479.301	C23H46NO7P	[M+H]+
	LysoPC 16:0	8104733.33±374734.34	6443866.67±442549.99	9033133.33±586024.24	6519433.33±55493.81	496.34	184.07	495.332	C24H50NO7P	[M+H]+
	LysoPC 16:1	43466.33±3653.18	25775.33±1671.58	42139±3930.95	50298.67±29704.06	494.32	184.07	493.317	C24H48NO7P	[M+H]+
	LysoPC 16:2	45979.67±5304.83	34557.33±2586.26	50447±6059.18	37480.33±6548.93	492.31	184.07	491.301	C24H46NO7P	[M+H]+
	LysoPC 17:0	127153.33±9245.11	80958±6255.14	136170±10875.59	104053.67±8820.68	510.36	184.07	509.348	C25H52NO7P	[M+H]+
	LysoPC 17:1	59616±5568.52	41579.33±1599.32	63839±8188.67	63961±9558.32	508.34	184.07	507.332	C25H50NO7P	[M+H]+
	LysoPC 17:2	38314.33±9116.07	26756.67±1263.32	173843.33±46236.28	119886±33110.66	506.32	184.07	505.317	C25H48NO7P	[M+H]+
	LysoPC 18:0	5974000±785644.9	4262033.33±526022.9	7733200±812819.28	4671100±139775.86	524.37	184.07	523.364	C26H54NO7P	[M+H]+
	LysoPC 18:1	4363200±262472.11	2978200±106610.37	4805000±452924.11	5694933.33±1156429.87	522.36	184.07	521.348	C26H52NO7P	[M+H]+
	LysoPC 18:2	6109266.67±118959.21	4250433.33±386396.43	5222066.67±120253.75	5414866.67±792250.44	520.34	184.07	519.332	C26H50NO7P	[M+H]+
	LysoPC 18:3	14243333.33±569661.6	9430533.33±1034737	13230666.67±1352867.45	13275000±3331271.08	518.32	184.07	517.317	C26H48NO7P	[M+H]+
	LysoPC 19:0	32281.67±3830.09	35894±1999.53	35294±3852.43	28906±1221.58	538.39	184.07	537.379	C27H56NO7P	[M+H]+
	LysoPC 19:1	12019.33±1301.76	8897.17±842	38914.33±5086.51	28005.67±6717.88	536.37	184.07	535.364	C27H54NO7P	[M+H]+
	LysoPC 19:2	17353.67±3935.07	21586.33±5277.22	83024.33±16138.68	87327±28419.41	534.36	184.07	533.348	C27H52NO7P	[M+H]+
	LysoPC 20:1	36210.33±7801.09	28332±1450.74	119580.67±31472.27	91219±24878.6	550.39	184.07	549.379	C28H56NO7P	[M+H]+
	LysoPC 20:2	75867.33±5780	48485.67±4872.98	98064.33±10137.82	91937.33±13488.07	548.37	184.07	547.364	C28H54NO7P	[M+H]+
	LysoPC 20:3	12622.33±938.65	10110.77±582.19	46347.33±10221.91	30712.67±8500.9	546.36	184.07	545.348	C28H52NO7P	[M+H]+
	LysoPE 14:0	87270.33±7503	75193.67±3781.44	109013.33±10278.81	47733±3457.19	426.26	285.24	425.254	C19H40NO7P	[M+H]+
	LysoPE 15:0	100305±11875.58	81702.67±3194.44	107915±8452.98	59656.67±1080.23	440.28	299.26	439.27	C20H42NO7P	[M+H]+
	LysoPE 15:1	8565.63±1212.34	8072.83±1078.09	13241.67±837.73	6352.4±773.04	438.26	297.24	437.254	C20H40NO7P	[M+H]+
	LysoPE 16:0	14182666.67±417423.45	10921000±673581.47	15717666.67±1251540.78	8917700±391302.29	454.29	313.27	453.286	C21H44NO7P	[M+H]+
	LysoPE 16:1	9606.93±300.63	6713.43±1238.49	11304.67±1117.18	6662.7±1283.91	452.28	311.26	451.27	C21H42NO7P	[M+H]+
	LysoPE 17:0	24339.67±895.85	15581.67±2950.75	24349.33±1690.5	16575.33±615.55	468.31	327.29	467.301	C22H46NO7P	[M+H]+
	LysoPE 17:1	8819.7±175.51	5348.53±943.15	9963.3±852.62	8076.9±414.82	466.29	325.27	465.286	C22H44NO7P	[M+H]+
	LysoPE 18:0	316163.33±20780.75	213790±13194.69	372523.33±39088.42	232383.33±26929.8	482.32	341.31	481.317	C23H48NO7P	[M+H]+
	LysoPE 18:1	493763.33±28450.21	348223.33±9334.45	588306.67±50453.27	634396.67±121064.11	480.31	339.29	479.301	C23H46NO7P	[M+H]+
	LysoPE 18:2	6237633.33±180396.71	4464100±326347.99	6534366.67±461829.8	6051566.67±995836.37	478.29	337.27	477.286	C23H44NO7P	[M+H]+
	LysoPE 18:3	1527466.67±54488.56	1039523.33±103314.48	1584000±152894.38	1449300±321858.52	476.28	335.26	475.27	C23H42NO7P	[M+H]+
	LysoPE 20:2	5456.33±1180.19	2961.7±146.89	6290.87±1598.53	6901.1±1421.77	506.32	365.31	505.317	C25H48NO7P	[M+H]+
	MAG(18:2)	176223.33±11283.77	76925.33±3975.68	322993.33±25462.78	381290±20966.63	355.28	263.3	354.277	C21H38O4	[M+H]+
	Maleoyl-caffeoylquinic acid	33669.67±7496.81	30330.67±2688.78	26733.67±4341.12	24782.33±1446.21	451.09	391.04	452.095	C20H20O12	[M-H]-
C00383	Malonic acid	2420766.67±240445.26	2476766.67±140666.5	2443933.33±177945.68	3244766.67±180314.9	103	59	104.06	C3H4O4	[M-H]-
C02052	Maltotetraose	220453.33±27676.79	239623.33±52753.35	184370±12619.52	121363.33±23642.87	665.21	161	666.222	C24H42O21	[M-H]-
C01984	Mandelic acid	156593.33±7439.5	150680±3900.94	62857.33±9265.17	31966±8593.65	151	107	152.047	C8H8O3	[M-H]-
C00392	Mannitol	88356.67±17653.84	78234.33±13157.54	129927.33±42377.09	259020±7538.95	181.07	101.02	182.079	C6H14O6	[M-H]-
C05402	Melibiose	1167533.33±83543.06	1230400±89213.23	1271800±40640.87	982373.33±67859.41	341.11	113	342.116	C12H22O11	[M-H]-
C00828	Menaquinone (K2)	56727±8232.88	59761±10477.75	49395±5521.76	43115.33±4337.12	445.3	341.3	444.303	C31H40O2	[M+H]+
	Methionine methyl ester	11981.67±895.65	39752±9140.39	3090±339.75	3138.17±902.12	164.07	104	163.067	C6H13NO2S	[M+H]+
C02989	Methionine sulfoxide	5460900±235629.2	5668600±787975.1	5088533.33±226966.66	5104000±129340.98	166.05	102	165.046	C5H11NO3S	[M+H]+
C05660	Methoxyindoleacetic acid	1392433.33±18147.54	1562866.67±100280.87	1240900±123152.47	1211933.33±5001.33	206.1	147.5	205.074	C11H11NO3	[M+H]+
	Methyl 7,10-hexadecadienoate	921810±42922.07	1808800±179668.78	1814200±172807.49	1771666.67±62334.29	133.01	115.01	266.224	C17H30O2	[M-H]-
C05616	Methyl gallate	30597.67±3814.17	58765±14148.59	32976.67±1820.58	31429.33±5173.25	183.03	124	184.037	C8H8O5	[M-H]-
	Methyl p-coumarate	24207±3738.82	18429±4857.59	14206.67±517.49	11353.03±2274.24	179.07	147.1	178.063	C10H10O3	[M+H]+
C02170	Methylmalonic acid	15036000±342806.07	23848333.33±3330957.27	9918666.67±2009788.38	9299433.33±1465489.8	117.02	73	118.027	C4H6O4	[M-H]-
	Monopalmitin	9034.33±920.95	6528.1±1167.7	10249.7±274.91	11004.27±976.61	331.28	313.27	330.277	C19H38O4	[M+H]+
	Myricetin 3-O-galactoside	698223.33±58796.21	1075100±31131.82	993886.67±45434.33	796353.33±95333.36	481.1	319.06	480.09	C21H20O13	[M+H]+
	Myricetin-3-O-(6"-malony)glucoside	15555.67±4352.13	25747±10384.55	23726.33±10634.97	21680.67±8789.03	567.1	319.04	566.091	C24H22O16	[M+H]+
	Myricetin-3-O-arabinoside	27444.33±4537.61	43237.67±9545.19	39621.33±5235.76	28143±1535.94	449.07	316	450.08	C20H18O12	[M-H]-
C06424	Myristic Acid	11248166.67±1639588.08	9067400±280767.36	11548666.67±1226366.31	12537666.67±2616676.77	227.2	227.2	228.209	C14H28O2	[M-H]-
C01026	N,N-Dimethylglycine	287940±5188.82	576623.33±46312.15	2481266.67±269280.08	3610200±180042.52	104.07	86	103.063	C4H9NO2	[M+H]+
C18699	N-[(-)-Jasmonoyl]-(L)-Isoleucine (JA-L-Ile)	41430.67±1646.45	87124±4920.65	79663.33±1707.98	74054±3719.13	322.4	129.7	323.21	C18H29NO4	[M-H]-
	N2-methylguanosine	5711.83±1081.39	9571.27±1951.28	92395±29975.91	234453.33±22399.04	298.1	166.3	297.107	C11H15N5O5	[M+H]+
C02727	N6-Acetyl-L-lysine	849953.33±56567.61	1281200±67035.14	1074866.67±56278.98	905683.33±61966.02	189.12	126	188.116	C8H16N2O3	[M+H]+
	N6-Succinyl Adenosine	737973.33±43294.09	942966.67±41321.26	2724300±176792.28	3989700±445681.15	384.12	252	383.108	C14H17N5O8	[M+H]+
C01042	N-Acetylaspartate	53539±8679.57	90520±18945.16	79138±29051.31	87186±2591.06	174.04	88	175.048	C6H9NO5	[M-H]-
C00140	N-Acetyl-D-glucosamine	241453.33±3566.85	244726.67±20533.88	231043.33±17389.34	204216.67±12806.14	222	144	221.09	C8H15NO6	[M+H]+
	N-Acetyl-DL-tryptophan	303220±16931.91	435653.33±13830.89	412626.67±40338.76	408940±13626.24	289.12	203.08	290.127	C15H18N2O4	[M-H]-
	N-Acetylglycine	29722±4037.25	31551.33±3363.98	36410.67±526.51	37682.33±1093.24	116.04	74	117.043	C4H7NO3	[M-H]-
C00624	N-Acetyl-L-glutamic acid	111014.33±17427.93	89010±12262.15	65133±19303.98	58035.67±10066.6	188.1	128	189.064	C7H11NO5	[M-H]-
C02710	N-Acetyl-L-leucine	22402.67±1802.49	19951±6041.46	44536±16373.32	67737.67±1433.39	174.11	86	173.105	C8H15NO3	[M+H]+
	N-Acetyl-L-tyrosine	16538±4122.7	17985.33±2880.05	34785.67±1232.5	51912±3548.47	224.09	136	223.084	C11H13NO4	[M+H]+
	N-Acetylthreonine	25103.33±1569.88	22977.33±1847.48	31773.67±6919.77	35206.67±2321.39	160.06	98	161.069	C6H11NO4	[M-H]-
C00509	Naringenin	340543.33±44409.35	439673.33±46620.1	617193.33±5381.42	777116.67±17567.25	271.06	151	272.068	C15H12O5	[M-H]-
C09099	Naringenin-7-O-glucoside	384486.67±29060.44	502750±42936.81	390280±18753.56	322873.33±39907.18	433.11	271	434.121	C21H22O10	[M-H]-
C09789	Naringenin-7-O-Neohesperidoside(Naringin)	978066.67±51820.16	1279900±89698.89	1137866.67±60220.37	1085906.67±124519.69	579.17	271.06	580.179	C27H32O14	[M-H]-
C09793	Naringenin-7-O-Rutinoside(Narirutin)	927100±82073.73	1143266.67±62468.74	1056233.33±27146.7	1060200±19416.23	579.17	271	580.179	C27H32O14	[M-H]-
	Neodiosmin (Diosmetin-7-O-Neohesperidoside)	563940±32103.13	860316.67±110692.06	635956.67±166233.53	651090±171393.08	609.18	463.12	608.174	C28H32O15	[M+H]+
C02155	N-Glycyl-L-leucine	56280.33±1483.49	103084±11389.8	647676.67±133811.85	1135506.67±160724.34	189.12	86	188.116	C8H16N2O3	[M+H]+
C17203	N-Hydroxy tryptamine	34976.67±5710.6	43797.33±3147.24	37641±629.41	31049±1212.66	177.1	160.3	176.095	C10H12N2O	[M+H]+
C00153	Nicotinamide	900980±111438.94	609730±26759.88	203930±14308.61	217806.67±63578.88	123.06	79.9	122.048	C6H6N2O	[M+H]+
C05841	Nicotinate D-ribonucleoside	1004333.33±79016.1	1231600±135485.94	1322600±100568.83	1328400±183695.84	256.2	124.1	256.082	C11H14NO6+	[M+H]+
C00253	Nicotinic acid	513263.33±40942.6	438236.67±65715.67	871093.33±26462.53	998793.33±145430.75	124.04	78	123.032	C6H5NO2	[M+H]+
C00003	Nicotinic acid adenine dinucleotide	52956.67±1469.03	88214±10286.51	35348.33±3223.26	21303.33±4177.06	664.12	136.2	663.109	C21H27N7O14P2	[M+H]+
C20792	N-Oleoylethanolamine	66009.33±3191	51839.33±4263.36	75515.33±10262.1	276753.33±113311.38	326.31	62.06	325.298	C20H39NO2	[M+H]+
	N-α-Acetyl-L-arginine	7349±2283.02	6399.83±1418.03	34851.67±7383.56	38008.33±5506.53	217.13	158	216.122	C8H16N4O3	[M+H]+
	N-α-Acetyl-L-glutamine	268380±9696.43	319266.67±25844.39	278810±10574.44	227960±25191.5	187.07	125	188.08	C7H12N2O4	[M-H]-
C00979	O-Acetylserine	241756.67±17833.89	229710±28770.77	197156.67±20629.29	157316.67±7869.51	148.06	88	147.053	C5H9NO4	[M+H]+
	Octadeca-11E,13E,15Z-trienoic acid	1121960±117641.44	1274633.33±67475.13	1062713.33±95687.15	873993.33±133142.33	279.2	149.4	278.2	C18H30O2	[M+H]+
	Octadecadien-6-ynoic acid	10135.7±1299.18	5346.23±1310.97	13394.23±7528.62	16465.33±1435.97	277.2	93	276.2	C18H28O2	[M+H]+
	Octadecenoic amide	33283±15847.88	14332.33±2375.45	11826.43±2425.79	11845.33±2197.68	282.28	247.24	281.272	C18H35NO	[M+H]+
	Olivil-4′-O-β-D-glucoside	161416.67±11174.68	164293.33±14436.21	141200±8347.14	108390±5731.63	537.2	375.15	538.205	C26H34O12	[M-H]-
C00588	O-Phosphocholine	358206.67±80842.76	510386.67±105211.77	232126.67±11834.04	95415±15106.46	184	125	184	C5H15NO4P+	[M]+
C00322	Oxoadipic acid	9±0	27094.33±5803.95	88886.33±12334.81	86145.67±10914.11	159.1	87	160.037	C6H8O5	[M-H]-
C00517	Palmitaldehyde	16694333.33±2652260.61	13351000±237663.63	17361666.67±5482444.01	14124333.33±202944.16	239	223	240.245	C16H32O	[M-H]-
C00249	Palmitic acid	27068000±1251529.86	24982333.33±1556944.55	31369666.67±5947171.12	40507000±1250299.56	255.23	255.23	256.24	C16H32O2	[M-H]-
C08362	Palmitoleic Acid	9850.57±7866.05	4925.03±1016.08	5586.77±1546.27	6451.5±1104.79	253.22	235.19	254.225	C16H30O2	[M-H]-
C00713	Panose	383690±80686.38	429183.33±45535.93	487430±30563.69	427296.67±32670.68	503.16	179	504.169	C18H32O16	[M-H]-
	p-Coumalic-piceid	40737.33±5382.62	46682±7445.12	47504.33±1314.39	52444.33±6148.3	535.16	307.08	536.169	C27H26O10	[M-H]-
C00811	p-Coumaric acid	129290±21667.02	202376.67±30246.09	252590±42538.1	259413.33±26643.86	165.05	119	164.047	C9H8O3	[M+H]+
	p-coumaroylmalic acid	58187±6380.17	71057.67±4595.11	57869.67±7978.14	55227.33±5374.53	279.05	163.04	280.058	C13H12O7	[M-H]-
	Pentadecanoic Acid	273753.33±22995.6	267943.33±16248.98	464413.33±37399.11	529113.33±52184.42	241.22	241.22	242.225	C15H30O2	[M-H]-
C00774	Phloretin	33547.67±4529.95	37733±5289.41	61454.33±4897.73	88005.67±4420.58	273.08	167	274.084	C15H14O5	[M-H]-
C01604	Phlorizin	159790±15473.14	196426.67±11934.93	176860±5194.78	132056.67±15573.57	435.13	166.7	436.137	C21H24O10	[M-H]-
	Phosphoenolpyruvic acid	3575.33±6177.07	58599.33±5664.04	11799.33±2315.74	9591.6±3819.85	166.98	78.7	205.938	C3H4KO6P	[M-K]-
	Phthalic anhydride	214270±24452.36	247193.33±11085.24	222903.33±22485.67	179300±27924.29	149.02	65.04	148.016	C8H4O3	[M+H]+
C00642	p-Hydroxyphenyl acetic acid	14839±1615.93	15980.47±6264.3	35743.33±5036.51	51341.33±3646.37	151.04	106.9	152.047	C8H8O3	[M-H]-
C09826	Pinobanksin	353343.33±45187.87	456030±52186.02	622080±12927.6	819703.33±23762.97	271.06	151	272.068	C15H12O5	[M-H]-
	Pinocembrin 7-O-β-D-glucoside(Pinocembroside)	16790.33±1484.73	21241.67±4535.25	17068±1667.39	15500.33±2383.61	417.12	255.07	418.127	C21H22O9	[M-H]-
C09827	Pinocembrin(Dihydrochrysin)	9±0	14630±1843.32	31624.67±11986.35	34779.33±9162.23	255.07	151	256.074	C15H12O4	[M-H]-
C05366	Pinoresinol	10037.93±904.32	7274.3±1148.13	28067.33±2678.73	38589±3051.99	357.13	151	358.142	C20H22O6	[M-H]-
	Pinoresinol diglucoside	33140±6374	38431±7590.1	23490.67±4211.78	21545.33±698.61	681.24	519.19	682.247	C32H42O16	[M-H]-
	Pinoresinol-acetylglucose	14752±2652.07	23409.33±1534.12	18245±1060.88	15675±632.95	561.2	357.13	562.205	C28H34O12	[M-H]-
C00408	Pipecolic acid	2968866.67±566280.87	4376500±1199142.45	3673733.33±259253.4	3812633.33±852043.35	130.09	84.08	129.079	C6H11NO2	[M+H]+
C01746	Piperidine	354483.33±52479.89	481466.67±42485.53	656100±43258.15	965870±58894.25	86.1	69.2	85.1	C5H11N	[M+H]+
C10520	Pratensein	19037±5639.53	41783±16248.59	44861±7368.24	88224±8436.24	301.07	286.04	300.063	C16H12O6	[M+H]+
	Procyanidin B1	114042±15931.75	173046.67±9853.3	191983.33±14186.18	215420±10122.56	577.14	425.1	578.142	C30H26O12	[M-H]-
C17639	Procyanidin B2	54375.67±3769.19	96368.33±18659.6	79852±1708.35	77270.33±13701.32	577.14	407.1	578.142	C30H26O12	[M-H]-
C00230	Protocatechuic acid	1068856.67±103498.38	879926.67±132498.28	935140±121414.48	1062470±83150.54	153.02	109	154.027	C7H6O4	[M-H]-
	Protocatechuic acid-4-glucoside	1129246.67±223250.13	1741700±179022.71	1326866.67±62092.86	1338066.67±72697.27	315.07	153.02	316.079	C13H16O9	[M-H]-
C10521	Prunetin	12809.93±3029.93	18609.33±4488.88	14443±2337.88	22175.67±3096.22	283.06	268	284.068	C16H12O5	[M-H]-
C08364	Punicic acid	560240±187920.03	390830±62165.93	1027836.67±452727.36	1086400±72558.73	279.23	95.1	278.225	C18H30O2	[M+H]+
C00314	Pyridoxine	1264333.33±8027.66	1357466.67±46200.14	1509433.33±63762.79	1499200±46557.38	170.08	134.1	169.074	C8H11NO3	[M+H]+
C03996	Pyridoxine-5'-O-glucoside	126276.67±3684.59	159700±18589.46	100881.33±9917.89	90008.33±10433.99	332.13	152.07	331.127	C14H21NO8	[M+H]+
	Quercetin 3-O-β-D-neohesperidoside	29462333.33±1436569.64	46444333.33±2853447.8	32562666.67±860707.46	23780333.33±766648.77	611.16	303.05	610.153	C27H30O16	[M+H]+
	Quercetin-3-O-(6''-O-acetyl)-galactoside	26298±3866.82	29766.33±7306.48	32927.33±6769.79	20732±8007.21	505.1	300.03	506.107	C23H22O13	[M-H]-
	Quercetin-3-O-(6''-O-malonyl)-galactoside	52087.33±7392.21	78315.33±4729.39	55337±3207.51	49580.67±2781.36	549.09	505.11	550.096	C24H22O15	[M-H]-
C04443	Quercetin-3-O-methyl ether	72660±2948.62	106718.33±6578.85	105510±2948.71	100927±4793.78	315.05	271.02	316.058	C16H12O7	[M-H]-
C19796	Quercetin-3-O-robinobioside	5179466.67±156637.17	8779566.67±942443.72	7037133.33±634051.81	5191800±5031.9	609.15	300	610.153	C27H30O16	[M-H]-
C05625	Quercetin-3-O-rutinoside (Rutin)	1297133.33±33433.12	2298200±62787.5	1866566.67±86411.48	1608333.33±45079.52	609.15	301	610.153	C27H30O16	[M-H]-
C01750	Quercetin-3-O-α-L-rhamnopyranoside	599690±43038.42	841936.67±51609.34	667683.33±109753.41	712240±56847.63	449.11	287.05	448.1	C21H20O11	[M+H]+
	Quercetin-3-O-β-D-glucopyranoside	591880±160994.24	560766.67±42212.08	487156.67±26109.96	468400±32473.73	465.1	303.05	464.095	C21H20O12	[M+H]+
	Quercetin-7-O-(6'-O-malonyl)-β-D-glucoside	29641.33±6109.56	48643±515.46	30686±6590.44	31743.67±10613.79	551.1	303.05	550.096	C24H22O15	[M+H]+
C00296	Quinic Acid	766773.33±106902.98	667093.33±68656.06	583563.33±71420.43	574226.67±18959.52	191.06	85	192.063	C7H12O6	[M-H]-
C00492	Raffinose	1492433.33±26573.36	1527266.67±330212.06	1347333.33±198498.12	1140700±92346.95	503.44	179	504.169	C18H32O16	[M-H]-
C03582	Resveratrol	5887.97±1562.55	6830.83±752.68	8401.73±1670.88	12157.33±499.86	227.07	185	228.079	C14H12O3	[M-H]-
C00474	Ribitol	109392.67±43840.62	78551.33±15595.69	102747.67±29031.21	96574.67±2811.51	151.06	71	152.068	C5H12O5	[M-H]-
C00255	Riboflavin	27472±8955.79	34380±3521.95	110533.67±13594.07	164236.67±13171.2	377.15	243	376.138	C17H20N4O6	[M+H]+
C00021	S-(5'-Adenosy)-L-homocysteine	63788±471.62	58137.33±3487.4	65961.67±3791.85	69336.33±3811.74	385.13	250	384.122	C14H20N6O5S	[M+H]+
C11347	S-(methyl)glutathione	493356.67±24529.37	776353.33±67656.09	543603.33±19709.2	210416.67±26984.86	322.11	130	321.099	C11H19N3O6S	[M+H]+
C00805	Salicylic acid	152636.67±38013.57	103141.67±13743.56	87783.67±5286.85	89243.33±7358.31	137.03	108.02	138.032	C7H6O3	[M-H]-
	Salicylic acid glucoside	3069866.67±50975.71	3909833.33±321059.69	2797566.67±199297.3	2077000±108133.3	299.1	137.1	300.085	C13H16O8	[M-H]-
C16759	S-Allyl-L-cysteine	9±0	5343.47±1427.91	12317±1175.38	18503.33±1118.5	162.06	73.1	161.051	C6H11NO2S	[M+H]+
C01527	Scopolin	335450±17775.53	430390±19702.47	389613.33±36112.38	368410±18987.55	355.1	193.05	354.095	C16H18O9	[M+H]+
C02076	Sedoheptulose	458966.67±13846.88	507706.67±29868.38	573536.67±57993.49	575570±67197.69	209.07	59.01	210.073	C7H14O7	[M-H]-
C00493	Shikimic acid	6076.83±6267.21	18797.6±14907.23	9410.37±2174.95	9808.3±3031.06	173.05	93	174.053	C7H10O5	[M-H]-
C19371	Shikonin	9558.67±871.09	11201.87±2026.08	20680±9664.35	18281.67±2032.59	327.04	171	350.034	C16H11N2NaO4S	[M-Na]-
C00482	Sinapic acid	5305.23±1136.79	7054.93±3331.87	14257.67±3069.48	16100±4312.84	223.06	193	224.068	C11H12O5	[M-H]-
C01175	Sinapic acid-glycoside	1067890±109289.66	1980000±110549.4	1780900±182719.48	1605500±69950.05	385.11	223.06	386.121	C17H22O10	[M-H]-
	sinapoylglucuronic acid	61325.67±1191.19	94648.67±6526.42	82213.33±7842.92	81805.33±7932.77	399.09	205.04	400.101	C17H20O11	[M-H]-
C02325	Sinapyl alcohol	11717.7±1765.94	18722.33±4198.35	13081.33±2245.69	10359.2±3698.66	209.08	179	210.089	C11H14O4	[M-H]-
C05376	Sissotrin	18648.67±2546.46	32909.67±8134.36	24913.33±2417.99	20709±1033.89	447.13	285	446.121	C22H22O10	[M+H]+
	soyasapogenol E 3-O-α-L-Rha(1,2)-β-D-Glc(1,2)-β-D-GlcA	114557.67±20592.26	138656.67±29941.95	164963.33±44366.34	155030±16098.61	941.51	439.36	940.503	C48H76O18	[M+H]+
C19865	Soyasaponin III	333110±31856.41	358953.33±26917.87	522056.67±83543.12	729040±85149.38	797.47	441.37	796.461	C42H68O14	[M+H]+
	Soyasaponin IV	19251.67±2342.95	18729.67±759.09	25757.33±3625.71	31178.33±2052.29	767.46	441.37	766.45	C41H66O13	[M+H]+
	Soyasaponin βa	51656.67±4723.59	65460±6294.65	61542.67±1846.97	62484±3719.42	959.52	599.39	958.514	C48H78O19	[M+H]+
	Soyasaponin βb'	425223.33±66440.88	511270±33242.62	614590±62321.29	914393.33±98948.47	797.47	441.37	796.461	C42H68O14	[M+H]+
C08983	Soyasaponin βb(Soyasaponin I)	1202566.67±90150.56	1206400±162109.25	1501866.67±233238.45	2082933.33±187357.45	943.53	599.39	942.519	C48H78O18	[M+H]+
C12081	Soyasaponin βc	2681.3±444.98	2567.3±1383.65	4341.67±558.67	7386.43±942.27	913.52	441.37	912.508	C47H76O17	[M+H]+
	Soyasaponin γg	2040033.33±112536.94	1987166.67±205615.79	1783633.33±164927.42	1600800±137372.6	923.5	423.36	922.493	C48H74O17	[M+H]+
C00750	Spermine	12199000±1126732	12047000±1130874.44	11641666.67±71388.61	11308666.67±468128.54	203.22	83	202.216	C10H26N4	[M+H]+
	Spiraeoside	727000±43075.75	905533.33±80274.15	796646.67±75508.4	807356.67±29219.1	463.09	301	464.095	C21H20O12	[M-H]-
C10172	Stachydrine	243064±201890.71	100990±7709.42	96547.33±18710.02	102290±12282.5	144.1	84.1	143.095	C7H13NO2	[M+H]+
	Stearic Acid	32641666.67±4104274.89	30952666.67±3993646.5	31600333.33±1951215.35	36851000±2751686.03	283.26	283.26	284.272	C18H36O2	[M-H]-
C08278	SubericAcid	18411.67±2371.03	20969.33±1947.94	25193.33±4462.69	27366.33±10393.37	173.08	111	174.089	C8H14O4	[M-H]-
C00042	Succinic acid	14197333.33±299393.28	22850000±3215302.32	9645533.33±1714897.97	8710400±1452435.36	117.02	73	118.027	C4H6O4	[M-H]-
	Syringaresinol-aceGlu	9697.97±2981.51	18455.67±1770.2	13858.33±1228.07	12712.53±3516.94	621.22	417.16	622.226	C30H38O14	[M-H]-
C10833	Syringic acid	13103.33±1162.9	7465.13±1788.82	13165.33±3965.7	17944.33±1131.55	197.05	123	198.053	C9H10O5	[M-H]-
	Tamarixetin-malonylhexoside	29271.67±3839.92	34863±3478.41	29056.33±3905.13	23271.33±6604.23	565.12	317.07	564.112	C25H24O15	[M+H]+
C06337	Terephthalic acid	701490±99184.61	1012490±69755.61	967506.67±98057.11	911740±100903.56	165.02	121	166.027	C8H6O4	[M-H]-
	Terpineol monO-glucoside	29696.67±5063.06	46715±7013	35217.33±8089.14	32205.33±8206.5	519.19	357.14	520.194	C26H32O11	[M-H]-
C00068	Thiamine pyrophosphate	37295.33±6828.76	29481.67±8365.64	12988.33±2117.37	4652.27±1225.26	423.03	302	460.014	C12H19ClN4O7P2S	[M-Cl-2H]-
C16884	Threitol	508696.67±117369.15	449420±75105.4	474806.67±59346.8	337733.33±9295.08	121	59	122.058	C4H10O4	[M-H]-
C00214	Thymidine	298753.33±12951.73	383166.67±40814.14	389806.67±21508.22	459210±32082.54	243.1	127	242.09	C10H14N2O5	[M+H]+
C00178	Thymine	9±0	1945.7±1720.84	14313.67±2050	21672±1328	127.05	110	126.043	C5H6N2O2	[M+H]+
C17140	Tiliroside	197886.67±5750	296046.67±16168.2	217576.67±10881.98	239693.33±38443.71	593.13	285	594.137	C30H26O13	[M-H]-
	Trans-p-Hydroxycinnamic acid	32442.67±4701.1	48186.33±5172.18	54792±5325.31	55716±10876.02	165.05	147.05	164.047	C9H8O3	[M+H]+
C00689	Trehalose 6-phosphate	45457.67±2374.63	47361±7078.98	39140±8513.43	42949.33±8552.8	421.08	241.1	422.083	C12H23O14P	[M-H]-
C10192	Tricetin	19603±5651.91	25094.67±3823.93	41098.67±3360.1	46980.67±3908.18	301.04	151	302.043	C15H10O7	[M-H]-
	Tricin 4'-O-glucoside	44380.33±1331.11	67798±3348.62	55759.67±5222.8	49260±3846.74	493.13	331.08	492.127	C23H24O12	[M+H]+
	Tricin 7-O-Glucoside	80856.33±12210.71	113506.67±4407.19	87657.67±8405.23	80150.33±12793.8	493.13	331	492.127	C23H24O12	[M+H]+
C01004	Trigonelline	22989000±242761.2	23576666.67±651690.37	21674000±95921.84	21299333.33±117099.67	138.05	94.07	137.048	C7H7NO2	[M+H]+
C00955	Tryptophol	9891.57±2822.33	6473.67±1086.87	154776.67±7265.95	343573.33±48216.27	160.08	130.07	161.084	C10H11NO	[M-H]-
	Turanose	244450±11250.63	254610±33268.3	246603.33±28509.51	185986.67±19134.94	365.11	203.05	364.078	C12H21O11Na	[M+H]+
C06044	Tyrosol	25001.67±1925.64	14002±2236.5	59036±8689.22	126606.67±13667.09	137.06	119.05	138.068	C8H10O2	[M-H]-
C17715	Undecylic Acid	343910±3712.59	382300±16357.94	383026.67±37208.57	391493.33±27001.37	185.15	185.16	186.162	C11H22O2	[M-H]-
C00106	Uracil	74834.67±7566.61	83444.33±3351.38	76737±10015.21	71035.67±10358.79	111.02	80	112.027	C4H4N2O2	[M-H]-
C00299	Uridine	1488700±627993.43	1469600±310457.02	2347933.33±407698.3	3912033.33±381221.67	243.06	110	244.07	C9H12N2O6	[M-H]-
C00015	Uridine 5'-diphosphate	5006.53±942.69	13699.33±716.3	12564.67±1543.58	10295.9±1140.63	402.99	159	404.002	C9H14N2O12P2	[M-H]-
C00105	Uridine 5'-monophosphate	35626.33±4573.17	38380.67±3722.82	551440±166600.46	620440±218407.21	323.03	211	324.036	C9H13N2O9P	[M-H]-
C06672	Vanillic acid	238503.33±12577.02	161620±13665.29	296196.67±31536.3	396253.33±36933.06	167.03	108	168.042	C8H8O4	[M-H]-
C20470	Vanillic acid-glucoside	2562633.33±141951.98	3096833.33±184441.87	2489766.67±41134.09	2105666.67±103031.66	329.09	167.03	330.095	C14H18O9	[M-H]-
C00755	Vanillin	80873±16641.46	53271.67±14783.48	62541.67±3380.94	58348.33±1036.28	151.04	136	152.047	C8H8O3	[M-H]-
C12628	Vitexin 2''-O-rhamnoside	1267533.33±47433.78	2361033.33±340350	1758533.33±172053.02	1608900±159574.65	579.17	433	578.164	C27H30O14	[M+H]+
C04024	Vitexin-2-O-D-glucopyranoside	22264.67±8563.1	38450±2224.94	42706±2021.88	45116.67±4751.41	595.17	577.16	594.158	C27H30O15	[M+H]+
C00385	Xanthine	51269±32666.91	244783.33±56274.93	813390±234111.87	1007203.33±190177.3	151.03	151	152.033	C5H4N4O2	[M-H]-
C01762	Xanthosine	9730266.67±1090205.23	12154333.33±1278543.83	8217766.67±938112.65	5812333.33±400718.01	283.07	151	284.076	C10H12N4O6	[M-H]-
C00379	Xylitol	74157.67±16210.82	48846.33±8690.6	91843.33±31050.79	105326±4972.21	151.06	59	152.068	C5H12O5	[M-H]-
	α-Hydroxyisobutyric acid	56817.67±11085.14	139110±15756.96	183426.67±31507.5	235266.67±7676.09	103.04	57	104.047	C4H8O3	[M-H]-
C06427	α-Linolenic Acid	9296966.67±56372.19	5547133.33±636731.1	12594666.67±1337324.69	14958333.33±51791.25	277.22	277.22	278.225	C18H30O2	[M-H]-
C00455	β-Nicotinamide mononucleotide	7700.87±1528.78	7697.87±163.62	8657.73±2750.54	4332.47±634.22	335.06	123	334.057	C11H15N2O8P	[M+H]+
C02067	β-Pseudouridine	160280±70982.78	131693.33±20966.46	249976.67±23373.37	320910±60481.25	243.06	153	244.07	C9H12N2O6	[M-H]-
C00334	γ-Aminobutyric acid	140906.67±4911.8	732816.67±54908.02	4643500±655846.03	6928466.67±321887.19	104.07	68.8	103.063	C4H9NO2	[M+H]+
C00669	γ-Glu-Cys	284636.67±36491.02	335876.67±44689.44	318970±26230	137003.33±31039.93	249.06	128	250.062	C8H14N2O5S	[M-H]-
